# Supplementary material for: A new species of Falsopodabrus Pic characterized with geometric morphometrics (Coleoptera, Cantharidae)
Source: Zookeys. 2016 Sep 1;(614):97–112. doi: 10.3897/zookeys.614.6156 (PMC5027658; doi:10.3897/zookeys.614.6156)
Supplement: XML Treatment for Falsopodabrus tridentatus [file zookeys.614.6156-treatment1.xml]

<!DOCTYPE tp:taxon-treatment
  PUBLIC "-//TaxonX//DTD Taxonomic Treatment Publishing DTD v0 20100105//EN" "tax-treatment-NSO.dtd">
<tp:taxon-treatment xmlns:tp="http://www.plazi.org/taxpub"><tp:treatment-meta><kwd-group><label>Taxon classification</label><kwd><named-content content-type="kingdom">Animalia</named-content></kwd><kwd><named-content content-type="order">Coleoptera</named-content></kwd><kwd><named-content content-type="family">Cantharidae</named-content></kwd></kwd-group><mixed-citation publication-type="journal"><person-group><name><surname>Li</surname><given-names>Limei</given-names></name><name><surname>Qi</surname><given-names>Yaqing</given-names></name><name><surname>Yang</surname><given-names>Yuxia</given-names></name><name><surname>Bai</surname><given-names>Ming</given-names></name></person-group><article-title>A new species of <italic><tp:taxon-name><tp:taxon-name-part taxon-name-part-type="genus">Falsopodabrus</tp:taxon-name-part></tp:taxon-name></italic> Pic characterized with geometric morphometrics (<tp:taxon-name><tp:taxon-name-part taxon-name-part-type="order">Coleoptera</tp:taxon-name-part></tp:taxon-name>, <tp:taxon-name><tp:taxon-name-part taxon-name-part-type="family">Cantharidae</tp:taxon-name-part></tp:taxon-name>)</article-title><source>Zookeys</source><day>1</day><month>9</month><year>2016</year><volume>2016</volume><issue>614</issue><fpage>97</fpage><lpage>112</lpage><pub-id pub-id-type="doi">10.3897/zookeys.614.6156</pub-id></mixed-citation></tp:treatment-meta><tp:nomenclature><tp:taxon-name>
            <tp:taxon-name-part taxon-name-part-type="genus">Falsopodabrus</tp:taxon-name-part>
            <tp:taxon-name-part taxon-name-part-type="species">tridentatus</tp:taxon-name-part>
            <object-id xmlns:xlink="http://www.w3.org/1999/xlink" content-type="zoobank" xlink:type="simple">http://zoobank.org/444B1588-9D1D-4923-B0A2-A003D2A51544</object-id>
          </tp:taxon-name><tp:taxon-authority>Yang</tp:taxon-authority><tp:taxon-status xmlns:xlink="http://www.w3.org/1999/xlink" xlink:type="simple">sp. n.</tp:taxon-status><xref ref-type="fig" rid="F4">Figs 4</xref><xref ref-type="fig" rid="F5">, 5</xref></tp:nomenclature><tp:treatment-sec sec-type="type material" id="SECID0ECHAG"><title>Type material.</title><p>Holotype: ♂ (<abbrev xmlns:xlink="http://www.w3.org/1999/xlink" content-type="institution" xlink:title="Institute of Zoology, Chinese Academy of Sciences, Beijing, China" id="ABBRID0EIHAG" xlink:type="simple">IZAS</abbrev>): China: Yunnan: Gaoligong Shan, Nujiang pref., 16.3 km W Gongshan, 2775m, <named-content xmlns:xlink="http://www.w3.org/1999/xlink" content-type="dwc:verbatimCoordinates" xlink:type="simple"><named-content content-type="geo-json" specific-use="{&#34;type&#34;:&#34;Point&#34;,&#34;coordinates&#34;:[98.502000,27.715000]}" id="NCID0ETHAG" xlink:type="simple">27.715°N, 98.502°E</named-content></named-content>, 15.–19.VII.2000, H.-M. Gan, C. Griswold, D. Kavanaugh, H.-B. Liang, D. Ubick, D.-Z. Dong. Paratypes: China: Yunnan: 14♂, 2♀ (<named-content xmlns:xlink="http://www.w3.org/1999/xlink" content-type="dwc:institutional_code" xlink:type="simple">CAS</named-content>): same data to holotype; 1♂, 2♀ (<named-content xmlns:xlink="http://www.w3.org/1999/xlink" content-type="dwc:institutional_code" xlink:type="simple">CAS</named-content>): Gaoligong Shan, Nujiang Prefecture, Nujiang State Nature Reserve, No.12 Bridge Camp area, 16.3 km W of Gongshan, <named-content xmlns:xlink="http://www.w3.org/1999/xlink" content-type="dwc:verbatimCoordinates" xlink:type="simple"><named-content content-type="geo-json" specific-use="{&#34;type&#34;:&#34;Point&#34;,&#34;coordinates&#34;:[98.502440,27.715030]}" id="NCID0ERIAG" xlink:type="simple">N27.71503° / E98.50244°</named-content></named-content>, 2775m, 15.–19.VII.2000, Stop#00-23, D.H. Kavanaugh, C.E. Griswold, Liang H.-B., D. Ubick &amp; Dong D.-Z. collectors; 1♀ (<named-content xmlns:xlink="http://www.w3.org/1999/xlink" content-type="dwc:institutional_code" xlink:type="simple">CAS</named-content>): Gaoligong Shan, Nujiang Prefecture, Gongshan County, Danzhu He drainage, 13.5 air km SSW of Gongshan, 2700m, <named-content xmlns:xlink="http://www.w3.org/1999/xlink" content-type="dwc:verbatimCoordinates" xlink:type="simple"><named-content content-type="geo-json" specific-use="{&#34;type&#34;:&#34;Point&#34;,&#34;coordinates&#34;:[98.620740,27.630630]}" id="NCID0EEJAG" xlink:type="simple">N27.63063° / E98.62074°</named-content></named-content>, 30.VI–5.VII.2000, Stop#00-17, D.H. Kavanaugh, C.E. Griswold, Liang H.-B., D. Ubick, &amp; Dong D.-Z. collectors; 1♀ (<named-content xmlns:xlink="http://www.w3.org/1999/xlink" content-type="dwc:institutional_code" xlink:type="simple">CAS</named-content>): Fugong Couny, Lumadeng Township, Lao Shibali Yakou, 3270m, <named-content xmlns:xlink="http://www.w3.org/1999/xlink" content-type="dwc:verbatimCoordinates" xlink:type="simple"><named-content content-type="geo-json" specific-use="{&#34;type&#34;:&#34;Point&#34;,&#34;coordinates&#34;:[98.751230,27.064290]}" id="NCID0E5JAG" xlink:type="simple">N27.06429° / E098.75123°</named-content></named-content>, 13.VIII.2005, Stop#DNK- 2005-079, D.H. Kavanaugh, H.B. Liang, D.Z. Dong &amp; G. Tang collectors; 1♀ (<named-content xmlns:xlink="http://www.w3.org/1999/xlink" content-type="dwc:institutional_code" xlink:type="simple">CAS</named-content>): Fugong Couny, Lumadeng Township, Shibali area, 2535m, <named-content xmlns:xlink="http://www.w3.org/1999/xlink" content-type="dwc:verbatimCoordinates" xlink:type="simple"><named-content content-type="geo-json" specific-use="{&#34;type&#34;:&#34;Point&#34;,&#34;coordinates&#34;:[98.780030,27.165360]}" id="NCID0ERKAG" xlink:type="simple">N27.16536° / E098.78003°</named-content></named-content>, 4.–17.VIII.2005, Stop#DNK-2005-059, D.H. Kavanaugh, H.B. Liang, P. Paquin &amp; D.Z. Dong, collectors; 1♂ (<named-content xmlns:xlink="http://www.w3.org/1999/xlink" content-type="dwc:institutional_code" xlink:type="simple">CAS</named-content>): Fugong Couny, Lishadi Township, 10km W of Shibali on Shibali Road, 3221m, <named-content xmlns:xlink="http://www.w3.org/1999/xlink" content-type="dwc:verbatimCoordinates" xlink:type="simple"><named-content content-type="geo-json" specific-use="{&#34;type&#34;:&#34;Point&#34;,&#34;coordinates&#34;:[98.713990,27.200550]}" id="NCID0EELAG" xlink:type="simple">N27.20055° / E098.71399°</named-content></named-content>, 5.–16.VIII.2005, pitfall traps, Stop#DHK-2005-061, D.H. Kavanaugh, P. Paquin &amp; H.B. Liang collectors; 2♂, 3♀ (<abbrev xmlns:xlink="http://www.w3.org/1999/xlink" content-type="institution" xlink:title="Institute of Zoology, Chinese Academy of Sciences, Beijing, China" id="ABBRID0EJLAG" xlink:type="simple">IZAS</abbrev>): Gongshan County, Qiqi Reserve, <named-content xmlns:xlink="http://www.w3.org/1999/xlink" content-type="dwc:verbatimCoordinates" xlink:type="simple"><named-content content-type="geo-json" specific-use="{&#34;type&#34;:&#34;Point&#34;,&#34;coordinates&#34;:[98.340000,27.430000]}" id="NCID0EULAG" xlink:type="simple">N27.43, E98.34</named-content></named-content>, <!--PageBreak--><!--PageBreak-->2000m, 9.VII.2000, Sino-America Exped., Liang H.B; 1♀ (<abbrev xmlns:xlink="http://www.w3.org/1999/xlink" content-type="institution" xlink:title="Institute of Zoology, Chinese Academy of Sciences, Beijing, China" id="ABBRID0E3LAG" xlink:type="simple">IZAS</abbrev>): Gongshan County, No. 12 Bridge, 2750m, <named-content xmlns:xlink="http://www.w3.org/1999/xlink" content-type="dwc:verbatimCoordinates" xlink:type="simple"><named-content content-type="geo-json" specific-use="{&#34;type&#34;:&#34;Point&#34;,&#34;coordinates&#34;:[98.600000,27.720000]}" id="NCID0EHMAG" xlink:type="simple">N27.72, E98.60</named-content></named-content>, 15.VII.2000, Sino-America Exped., Liang H.B.; 1♀ (<abbrev xmlns:xlink="http://www.w3.org/1999/xlink" content-type="institution" xlink:title="Institute of Zoology, Chinese Academy of Sciences, Beijing, China" id="ABBRID0EMMAG" xlink:type="simple">IZAS</abbrev>): same data, 16.VII.2000; 1♂, 2♀ (<abbrev xmlns:xlink="http://www.w3.org/1999/xlink" content-type="institution" xlink:title="Institute of Zoology, Chinese Academy of Sciences, Beijing, China" id="ABBRID0EUMAG" xlink:type="simple">IZAS</abbrev>): same data, 18.VII.2000.</p></tp:treatment-sec><tp:treatment-sec sec-type="distribution" id="SECID0E3MAG"><title>Distribution.</title><p>China (Yunnan).</p></tp:treatment-sec><tp:treatment-sec sec-type="etymology" id="SECID0EBNAG"><title>Etymology.</title><p>The specific name is derived from the Latin <italic>tri</italic> (three) and <italic>dentatus</italic> (tooth), referring to the presence of basal teeth on all outer claws.</p></tp:treatment-sec><tp:treatment-sec sec-type="diagnosis" id="SECID0ELNAG"><title>Diagnosis.</title><p>The new species is similar to both <italic><tp:taxon-name><tp:taxon-name-part taxon-name-part-type="genus">Falsopodabrus</tp:taxon-name-part> <tp:taxon-name-part taxon-name-part-type="species">himalaicus</tp:taxon-name-part></tp:taxon-name></italic> and <italic><tp:taxon-name><tp:taxon-name-part taxon-name-part-type="genus">Falsopodabrus</tp:taxon-name-part> <tp:taxon-name-part taxon-name-part-type="species">martensi</tp:taxon-name-part></tp:taxon-name></italic>, but differs from the latter by the presence of basal teeth on all outer claws in both sexes.</p></tp:treatment-sec><tp:treatment-sec sec-type="description" id="SECID0EFOAG"><title>Description.</title><p>Male (Fig. <xref ref-type="fig" rid="F4">4A</xref>). <italic>Head</italic> black, pale brown on dorsum, each side with a dark brown marking behind antennal socket, mouthparts pale brown, maxillary and labial palpi darkened, apices of mandibles dark brown, antennae black, pale brown at apex of each antennomere, pronotum dark brown, more or less lightened at anterior part of disc, scutellum pale brown, elytra pale brown and mottled with irregular dark brown markings, legs pale brown, darkened at apices of femora and tarsomeres and bases of tibiae and coxae, more or less darkened at outer sides of femora and outer and dorsal sides of tibiae, prosternum pale brown, meso- and metasterna and abdominal ventrites black brown, pale brown at posterior margins of abdominal ventrites and the whole terminal ventrite. Body densely covered with short, recumbent, light yellow pubescence, mixed with slightly long, semi-erect, black brown setae on elytra.</p><fig id="F4" position="float" orientation="portrait"><label>Figures 4.</label><caption><p>
          <italic><tp:taxon-name><tp:taxon-name-part taxon-name-part-type="genus">Falsopodabrus</tp:taxon-name-part> <tp:taxon-name-part taxon-name-part-type="species">tridentatus</tp:taxon-name-part></tp:taxon-name></italic> sp. n. <bold>A–B</bold> habitus, dorsal view: <bold>A</bold> male <bold>B</bold> female <bold>C</bold> abdominal sternite VIII of female, ventral view <bold>D</bold> female genitalia, lateral view. The abbreviations: ag: accessory gland; di: diverticulum; sd: spermathecal duct; sp: spermatheca; ov: median oviduct; va: vagina. Scale bars <bold>A–B</bold>: 2.0 mm; <bold>C–D</bold>: 1.0 mm.</p></caption><graphic xmlns:xlink="http://www.w3.org/1999/xlink" xlink:href="zookeys-614-097-g004.jpg" position="float" orientation="portrait" xlink:type="simple" id="oo_101554.jpg"/></fig><p>
            <italic>Head</italic> with temples obliquely converging posteriorly, dorsum distinctly convex in central part, surface semilustrous, densely and finely punctate; eyes strongly protruding, head width across eyes distinctly wider than anterior margin of pronotum; terminal maxillary palpomeres long-triangular, widest at basal one-third, with apical parts of inner margins arcuate and sharp, acute at apices; antennae extending along basal two-thirds length of elytra, antennomeres II about three times as long as wide at apex, III about one-third longer than II, IV longest, IV–X each with a narrow, smooth, longitudinal impression nearly in middle of outer margin, which longest on V, XI pointed at apex.</p><p>
            <italic>Pronotum</italic> 1.1 times as wide as long, widest near middle, anterior margin slightly arcuate, lateral margins rounded, posterior margin arcuate and narrowly bordered, anterior angles rounded, posterior angles rectangular, disc convex on posterolateral parts, surface semilustrous, finely and sparsely punctate.</p><p>
            <italic>Elytral</italic> length about 5.5 times length of pronotum, 3.5 times as long as humeral width, with lateral margins nearly parallel, surface semilustrous, ruguse-lacunose and finely punctate.</p><p>
            <italic>Legs</italic> with all outer tarsal claws each with a basal tooth (Fig. <xref ref-type="fig" rid="F5">5D–F</xref>).</p><fig id="F5" position="float" orientation="portrait"><label>Figures 5.</label><caption><p>Male of <italic><tp:taxon-name><tp:taxon-name-part taxon-name-part-type="genus">Falsopodabrus</tp:taxon-name-part> <tp:taxon-name-part taxon-name-part-type="species">tridentatus</tp:taxon-name-part></tp:taxon-name></italic> sp. n. <bold>A–C</bold> aedeagus (<bold>A</bold> ventral view B dorsal view <bold>C</bold> lateral view) <bold>D–F</bold> tarsal claws of left legs, dorsal view (<bold>D</bold> fore leg <bold>E</bold> middle leg <bold>F</bold> hind leg). The abbreviations: dp: dorsal plate of each paramere; is: inner sac of median lobe; lp: laterophyse; ml: median lobe; vp: ventral process of each paramere. Scale bars: 1.0 mm.</p></caption><graphic xmlns:xlink="http://www.w3.org/1999/xlink" xlink:href="zookeys-614-097-g005.jpg" position="float" orientation="portrait" xlink:type="simple" id="oo_101555.jpg"/></fig><p>
            <italic>Aedeagus</italic> (Fig. <xref ref-type="fig" rid="F5">5A–C</xref>): Inflated basally, ventral process of each paramere flattened and nearly straight, with apex rounded, dorsal plate almost as long as ventral process, rounded at apical margin, delaminated into two layers, ventral layer with inner margin largely triangularly protuberant in middle, dorsal layer with inner margin roundly emarginate at basal portion, laterophyse compressed, short and rounded at apex, leaning against each other and situated in middle of dorsal side of median lobe, <!--PageBreak-->inner sac of median lobe swollen and slightly lengthened ventrally, distinctly shorter than tegmen.</p><p>Female (Fig. <xref ref-type="fig" rid="F4">4B</xref>). Like male, except head less convex on dorsum, head width across eyes slightly wider than pronotum, antennae extending only to elytral midlength, antennomeres VI–X without impressions, pronotum 1.2 times wider than long, moderately convex on posterolateral parts of disc, elytra with lateral margins slightly diverging posteriorly, abdominal sternite VIII (Fig. <xref ref-type="fig" rid="F4">4C</xref>) evenly narrowed posteriorly, posterior margin moderately emarginate in middle and has rounded lobes on either side of middle emargination, nearly straight on lateral portions, present with a membranous triangular lobe behind the middle emargination. Internal reproduc<!--PageBreak-->tive organs (Fig. <xref ref-type="fig" rid="F4">4D</xref>): vagina elongate and abruptly extended apically as a thin and long duct; diverticulum and spermathecal duct arising from the end the long duct of vagina; diverticulum long, thin and spiral; spermathecal duct slightly thicker and distinctly shorter than diverticulum; spermatheca thin and spiral, distinctly shorter than diverticulum, basal portion extended into a very short tube, where accessory gland opening; accessory gland nearly as long as spermatheca; median oviduct attached near apex of vagina.</p><p>Variation within type series. Body length of the holotype: 9.0 mm, width: 1.7 mm; body length of male paratypes: 8.5–10.0 mm, width: 1.5–2.0 mm; body length of female paratypes: 9.0–11.0 mm, width: 1.7–2.2 mm.</p></tp:treatment-sec><tp:treatment-sec sec-type="remarks" id="SECID0ERSAG"><title>Remarks.</title><p>Except the difference in the tarsal claws, the new species differs from its sibling species, <italic><tp:taxon-name><tp:taxon-name-part taxon-name-part-type="genus">Falsopodabrus</tp:taxon-name-part> <tp:taxon-name-part taxon-name-part-type="species">himalaicus</tp:taxon-name-part></tp:taxon-name></italic> and <italic><tp:taxon-name><tp:taxon-name-part taxon-name-part-type="genus">Falsopodabrus</tp:taxon-name-part> <tp:taxon-name-part taxon-name-part-type="species">martensi</tp:taxon-name-part></tp:taxon-name></italic>, also by the CVs which could be used for supporting evidence in confirming the species validity. The results of PCs show that the new species with pronotum is slightly narrower than the other two; hind wing with radial cell is least distorted, the distances are between the vein junctions of RP &amp; MP<sub>1+2</sub> and MP<sub>1+2</sub> &amp; MP<sub>3+4</sub> and between CuA<sub>1</sub> &amp; CuA<sub>2</sub> and CuA &amp; CuA<sub>1+2</sub> shorter than <italic><tp:taxon-name><tp:taxon-name-part taxon-name-part-type="genus">Falsopodabrus</tp:taxon-name-part> <tp:taxon-name-part taxon-name-part-type="species">himalaicus</tp:taxon-name-part></tp:taxon-name></italic>, while longer than <italic><tp:taxon-name><tp:taxon-name-part taxon-name-part-type="genus">Falsopodabrus</tp:taxon-name-part> <tp:taxon-name-part taxon-name-part-type="species">martensi</tp:taxon-name-part></tp:taxon-name></italic>, the angle formed by RA<sub>3+4</sub> &amp; r4, r4 &amp; RP and RP &amp; MP<sub>1+2</sub> narrower than <italic><tp:taxon-name><tp:taxon-name-part taxon-name-part-type="genus">Falsopodabrus</tp:taxon-name-part> <tp:taxon-name-part taxon-name-part-type="species">himalaicus</tp:taxon-name-part></tp:taxon-name></italic>, while wider than <italic><tp:taxon-name><tp:taxon-name-part taxon-name-part-type="genus">Falsopodabrus</tp:taxon-name-part> <tp:taxon-name-part taxon-name-part-type="species">martensi</tp:taxon-name-part></tp:taxon-name></italic>.</p></tp:treatment-sec></tp:taxon-treatment>
