# Supplementary material for: A new species of Falsopodabrus Pic characterized with geometric morphometrics (Coleoptera, Cantharidae)
Source: Zookeys. 2016 Sep 1;(614):97–112. doi: 10.3897/zookeys.614.6156 (PMC5027658; doi:10.3897/zookeys.614.6156)
Supplement: XML Treatment for Falsopodabrus himalaicus [file zookeys.614.6156-treatment2.xml]

<!DOCTYPE tp:taxon-treatment
  PUBLIC "-//TaxonX//DTD Taxonomic Treatment Publishing DTD v0 20100105//EN" "tax-treatment-NSO.dtd">
<tp:taxon-treatment xmlns:tp="http://www.plazi.org/taxpub"><tp:treatment-meta><kwd-group><label>Taxon classification</label><kwd><named-content content-type="kingdom">Animalia</named-content></kwd><kwd><named-content content-type="order">Coleoptera</named-content></kwd><kwd><named-content content-type="family">Cantharidae</named-content></kwd></kwd-group><mixed-citation publication-type="journal"><person-group><name><surname>Li</surname><given-names>Limei</given-names></name><name><surname>Qi</surname><given-names>Yaqing</given-names></name><name><surname>Yang</surname><given-names>Yuxia</given-names></name><name><surname>Bai</surname><given-names>Ming</given-names></name></person-group><article-title>A new species of <italic><tp:taxon-name><tp:taxon-name-part taxon-name-part-type="genus">Falsopodabrus</tp:taxon-name-part></tp:taxon-name></italic> Pic characterized with geometric morphometrics (<tp:taxon-name><tp:taxon-name-part taxon-name-part-type="order">Coleoptera</tp:taxon-name-part></tp:taxon-name>, <tp:taxon-name><tp:taxon-name-part taxon-name-part-type="family">Cantharidae</tp:taxon-name-part></tp:taxon-name>)</article-title><source>Zookeys</source><day>1</day><month>9</month><year>2016</year><volume>2016</volume><issue>614</issue><fpage>97</fpage><lpage>112</lpage><pub-id pub-id-type="doi">10.3897/zookeys.614.6156</pub-id></mixed-citation></tp:treatment-meta><tp:nomenclature><tp:taxon-name>
            <tp:taxon-name-part taxon-name-part-type="genus">Falsopodabrus</tp:taxon-name-part>
            <tp:taxon-name-part taxon-name-part-type="species">himalaicus</tp:taxon-name-part>
          </tp:taxon-name><tp:taxon-authority>Wittmer, 1974</tp:taxon-authority><tp:nomenclature-citation-list><tp:nomenclature-citation><tp:taxon-name>
                <tp:taxon-name-part taxon-name-part-type="genus">Falsopodabrus</tp:taxon-name-part> <tp:taxon-name-part taxon-name-part-type="species">himalaicus</tp:taxon-name-part></tp:taxon-name><comment>Wittmer, 1974: 631, fig. 6.</comment></tp:nomenclature-citation></tp:nomenclature-citation-list></tp:nomenclature><tp:treatment-sec sec-type="type material" id="SECID0ESXAG"><title>Type material examined.</title><p>Holotype ♂ (<named-content xmlns:xlink="http://www.w3.org/1999/xlink" content-type="dwc:institutional_code" xlink:type="simple">NHMB</named-content>): “Sikkim 11600' \ Yagtang”, “17.6.1959 \ F. Schmir”, “HOLOTYPUS”, “<tp:taxon-name><tp:taxon-name-part taxon-name-part-type="genus">Falsopodabrus</tp:taxon-name-part></tp:taxon-name> \ <tp:taxon-name><tp:taxon-name-part taxon-name-part-type="species">himalaicus</tp:taxon-name-part></tp:taxon-name> \ Wittm. \ det. W. Wittmer”, “Naturhistorisches \ <named-content xmlns:xlink="http://www.w3.org/1999/xlink" xlink:type="simple" content-type="institution" xlink:href="http://grbio.org/institution/museum-0" id="NCID0ESYAG">Museum</named-content> Basel \ Coll. W. Wittmer”, “<tp:taxon-name><tp:taxon-name-part taxon-name-part-type="family">CANTHARIDAE</tp:taxon-name-part></tp:taxon-name> \ CANTH00002544”.</p></tp:treatment-sec><tp:treatment-sec sec-type="material" id="SECID0E3YAG"><title>Other material examined.</title><p>China: Xizang: 1♂, 9♀ (<abbrev xmlns:xlink="http://www.w3.org/1999/xlink" content-type="institution" xlink:title="Museum of Hebei University, Baoding, China" id="ABBRID0ECZAG" xlink:type="simple">MHBU</abbrev>): Mainling, Zhaxiraodeng, 2.VIII.2008, leg. Z.J. Zhou; 1♂, 1♀ (<abbrev xmlns:xlink="http://www.w3.org/1999/xlink" content-type="institution" xlink:title="Museum of Hebei University, Baoding, China" id="ABBRID0EHZAG" xlink:type="simple">MHBU</abbrev>): Mainling, Oglung, 14.VIII.2008, leg. Z.J. Zhou; 7♂, 7♀ (<abbrev xmlns:xlink="http://www.w3.org/1999/xlink" content-type="institution" xlink:title="Museum of Hebei University, Baoding, China" id="ABBRID0EMZAG" xlink:type="simple">MHBU</abbrev>): Bomi, 3000 m, 20.VIII.2003, leg. G.D. Ren; 1♀ (<abbrev xmlns:xlink="http://www.w3.org/1999/xlink" content-type="institution" xlink:title="Museum of Hebei University, Baoding, China" id="ABBRID0ERZAG" xlink:type="simple">MHBU</abbrev>): Bomi, 26.VII.2009, leg. G.D. Ren, Y.B. Ba &amp; Z.J. Zhou; 3♀ (<abbrev xmlns:xlink="http://www.w3.org/1999/xlink" content-type="institution" xlink:title="Institute of Zoology, Chinese Academy of Sciences, Beijing, China" id="ABBRID0EWZAG" xlink:type="simple">IZAS</abbrev>): Bomi, Yi’ong, 2700 m, 1.IX.1983, leg. Y.H. Han; 1♂, 2♀ (<abbrev xmlns:xlink="http://www.w3.org/1999/xlink" content-type="institution" xlink:title="Institute of Zoology, Chinese Academy of Sciences, Beijing, China" id="ABBRID0E5ZAG" xlink:type="simple">IZAS</abbrev>): Bomi, Yi’ong, 2300 m, 14.VIII.1983, leg. Y.H. Han; 1♂, 4♀ (<abbrev xmlns:xlink="http://www.w3.org/1999/xlink" content-type="institution" xlink:title="Institute of Zoology, Chinese Academy of Sciences, Beijing, China" id="ABBRID0EG1AG" xlink:type="simple">IZAS</abbrev>): Bomi, Yi’ong, 2300 m, 25.VIII.1983, leg. Y.H. Han; 1♀ (<abbrev xmlns:xlink="http://www.w3.org/1999/xlink" content-type="institution" xlink:title="Institute of Zoology, Chinese Academy of Sciences, Beijing, China" id="ABBRID0EO1AG" xlink:type="simple">IZAS</abbrev>): Mainling, 2950m, 19.VIII.1974, leg. F.S. Huang.</p></tp:treatment-sec><tp:treatment-sec sec-type="distribution" id="SECID0EW1AG"><title>Distribution.</title><p>China (new country record: Xizang); India, Bhutan, Nepal (Kopetz, 2009).</p></tp:treatment-sec></tp:taxon-treatment>
