# Supplementary material for: A new species of Falsopodabrus Pic characterized with geometric morphometrics (Coleoptera, Cantharidae)
Source: Zookeys. 2016 Sep 1;(614):97–112. doi: 10.3897/zookeys.614.6156 (PMC5027658; doi:10.3897/zookeys.614.6156)
Supplement: XML Treatment for Falsopodabrus kostali [file zookeys.614.6156-treatment4.xml]

<!DOCTYPE tp:taxon-treatment
  PUBLIC "-//TaxonX//DTD Taxonomic Treatment Publishing DTD v0 20100105//EN" "tax-treatment-NSO.dtd">
<tp:taxon-treatment xmlns:tp="http://www.plazi.org/taxpub"><tp:treatment-meta><kwd-group><label>Taxon classification</label><kwd><named-content content-type="kingdom">Animalia</named-content></kwd><kwd><named-content content-type="order">Coleoptera</named-content></kwd><kwd><named-content content-type="family">Cantharidae</named-content></kwd></kwd-group><mixed-citation publication-type="journal"><person-group><name><surname>Li</surname><given-names>Limei</given-names></name><name><surname>Qi</surname><given-names>Yaqing</given-names></name><name><surname>Yang</surname><given-names>Yuxia</given-names></name><name><surname>Bai</surname><given-names>Ming</given-names></name></person-group><article-title>A new species of <italic><tp:taxon-name><tp:taxon-name-part taxon-name-part-type="genus">Falsopodabrus</tp:taxon-name-part></tp:taxon-name></italic> Pic characterized with geometric morphometrics (<tp:taxon-name><tp:taxon-name-part taxon-name-part-type="order">Coleoptera</tp:taxon-name-part></tp:taxon-name>, <tp:taxon-name><tp:taxon-name-part taxon-name-part-type="family">Cantharidae</tp:taxon-name-part></tp:taxon-name>)</article-title><source>Zookeys</source><day>1</day><month>9</month><year>2016</year><volume>2016</volume><issue>614</issue><fpage>97</fpage><lpage>112</lpage><pub-id pub-id-type="doi">10.3897/zookeys.614.6156</pub-id></mixed-citation></tp:treatment-meta><tp:nomenclature><tp:taxon-name>
            <tp:taxon-name-part taxon-name-part-type="genus">Falsopodabrus</tp:taxon-name-part>
            <tp:taxon-name-part taxon-name-part-type="species">kostali</tp:taxon-name-part>
          </tp:taxon-name><tp:taxon-authority>Švihla, 2004</tp:taxon-authority><tp:nomenclature-citation-list><tp:nomenclature-citation><tp:taxon-name>
                <tp:taxon-name-part taxon-name-part-type="genus">Falsopodabrus</tp:taxon-name-part> <tp:taxon-name-part taxon-name-part-type="species">kostali</tp:taxon-name-part></tp:taxon-name><comment>Švihla, 2004: 204, figs 170–172, 216.</comment></tp:nomenclature-citation></tp:nomenclature-citation-list></tp:nomenclature><tp:treatment-sec sec-type="type material" id="SECID0EU6AG"><title>Type material examined.</title><p>Holotype ♂ (<named-content xmlns:xlink="http://www.w3.org/1999/xlink" content-type="dwc:institutional_code" xlink:type="simple">NMPC</named-content>): “NE India; Meghalaya; 1400m; \ Nokrek N.P.; 3km S Daribokgiri; \ <named-content xmlns:xlink="http://www.w3.org/1999/xlink" content-type="dwc:verbatimCoordinates" xlink:type="simple"><named-content content-type="geo-json" specific-use="{&#34;type&#34;:&#34;Point&#34;,&#34;coordinates&#34;:[90.316667,25.450000]}" id="NCID0EJABG" xlink:type="simple">25°27’N 90°19’E</named-content></named-content>; 26.iv.1999; \ Koštäl Z. leg.”, “HOLOTYPUS \ <tp:taxon-name><tp:taxon-name-part taxon-name-part-type="genus">Falsopodabrus</tp:taxon-name-part></tp:taxon-name> \ <tp:taxon-name><tp:taxon-name-part taxon-name-part-type="species">kostali</tp:taxon-name-part></tp:taxon-name> sp. n. \ V. Švihla det. 2003”.</p></tp:treatment-sec><tp:treatment-sec sec-type="material" id="SECID0E4ABG"><title>Other material examined.</title><p>China: Xizang: 1♂ (<abbrev xmlns:xlink="http://www.w3.org/1999/xlink" content-type="institution" xlink:title="Institute of Zoology, Chinese Academy of Sciences, Beijing, China" id="ABBRID0EDBBG" xlink:type="simple">IZAS</abbrev>): Xigonghu, 1450 m, 11.V.1983, leg. Y.H. Han; 1♀ (<abbrev xmlns:xlink="http://www.w3.org/1999/xlink" content-type="institution" xlink:title="Institute of Zoology, Chinese Academy of Sciences, Beijing, China" id="ABBRID0ELBBG" xlink:type="simple">IZAS</abbrev>): Mêdog, Baibung, 850m, 17.V.1983, leg. Y.H. Han.</p></tp:treatment-sec><tp:treatment-sec sec-type="distribution" id="SECID0ETBBG"><title>Distribution.</title><p>China (new country record: Xizang); India, Myanmar.</p></tp:treatment-sec></tp:taxon-treatment>
