# Supplementary material for: A new species of Falsopodabrus Pic characterized with geometric morphometrics (Coleoptera, Cantharidae)
Source: Zookeys. 2016 Sep 1;(614):97–112. doi: 10.3897/zookeys.614.6156 (PMC5027658; doi:10.3897/zookeys.614.6156)
Supplement: XML Treatment for Falsopodabrus refossicollis [file zookeys.614.6156-treatment6.xml]

<!DOCTYPE tp:taxon-treatment
  PUBLIC "-//TaxonX//DTD Taxonomic Treatment Publishing DTD v0 20100105//EN" "tax-treatment-NSO.dtd">
<tp:taxon-treatment xmlns:tp="http://www.plazi.org/taxpub"><tp:treatment-meta><kwd-group><label>Taxon classification</label><kwd><named-content content-type="kingdom">Animalia</named-content></kwd><kwd><named-content content-type="order">Coleoptera</named-content></kwd><kwd><named-content content-type="family">Cantharidae</named-content></kwd></kwd-group><mixed-citation publication-type="journal"><person-group><name><surname>Li</surname><given-names>Limei</given-names></name><name><surname>Qi</surname><given-names>Yaqing</given-names></name><name><surname>Yang</surname><given-names>Yuxia</given-names></name><name><surname>Bai</surname><given-names>Ming</given-names></name></person-group><article-title>A new species of <italic><tp:taxon-name><tp:taxon-name-part taxon-name-part-type="genus">Falsopodabrus</tp:taxon-name-part></tp:taxon-name></italic> Pic characterized with geometric morphometrics (<tp:taxon-name><tp:taxon-name-part taxon-name-part-type="order">Coleoptera</tp:taxon-name-part></tp:taxon-name>, <tp:taxon-name><tp:taxon-name-part taxon-name-part-type="family">Cantharidae</tp:taxon-name-part></tp:taxon-name>)</article-title><source>Zookeys</source><day>1</day><month>9</month><year>2016</year><volume>2016</volume><issue>614</issue><fpage>97</fpage><lpage>112</lpage><pub-id pub-id-type="doi">10.3897/zookeys.614.6156</pub-id></mixed-citation></tp:treatment-meta><tp:nomenclature><tp:taxon-name>
            <tp:taxon-name-part taxon-name-part-type="genus">Falsopodabrus</tp:taxon-name-part>
            <tp:taxon-name-part taxon-name-part-type="species">refossicollis</tp:taxon-name-part>
          </tp:taxon-name><tp:taxon-authority>(Pic, 1907)</tp:taxon-authority><tp:nomenclature-citation-list><tp:nomenclature-citation><tp:taxon-name>
                <tp:taxon-name-part taxon-name-part-type="genus">Podabrus</tp:taxon-name-part> <tp:taxon-name-part taxon-name-part-type="species">refossicollis</tp:taxon-name-part></tp:taxon-name><comment>Pic, 1907: 175.</comment></tp:nomenclature-citation><tp:nomenclature-citation><tp:taxon-name>
                <tp:taxon-name-part taxon-name-part-type="genus">Stenothemus</tp:taxon-name-part> <tp:taxon-name-part taxon-name-part-type="species">refossicollis</tp:taxon-name-part></tp:taxon-name><comment>Champion: 126. Synonymized by Wittmer 1974: 62.</comment></tp:nomenclature-citation><tp:nomenclature-citation><tp:taxon-name>
                <tp:taxon-name-part taxon-name-part-type="genus">Stenothemus</tp:taxon-name-part> <tp:taxon-name-part taxon-name-part-type="species">championi</tp:taxon-name-part></tp:taxon-name><comment>Pic, 1927: 40 [replacement name for <tp:taxon-name><tp:taxon-name-part taxon-name-part-type="genus">Stenothemus</tp:taxon-name-part> <tp:taxon-name-part taxon-name-part-type="species">refossicollis</tp:taxon-name-part></tp:taxon-name> Champion, 1926, nec <xref ref-type="bibr" rid="B19">Pic 1907</xref>].</comment></tp:nomenclature-citation><tp:nomenclature-citation><tp:taxon-name>
                <tp:taxon-name-part taxon-name-part-type="genus">Podabrus</tp:taxon-name-part> (<tp:taxon-name-part taxon-name-part-type="subgenus">Falsopodabrus</tp:taxon-name-part>) <tp:taxon-name-part taxon-name-part-type="species">refossicollis</tp:taxon-name-part></tp:taxon-name><comment>: <xref ref-type="bibr" rid="B20">Pic 1927</xref>: 40.</comment></tp:nomenclature-citation><tp:nomenclature-citation><tp:taxon-name>
                <tp:taxon-name-part taxon-name-part-type="genus">Falsopodabrus</tp:taxon-name-part> <tp:taxon-name-part taxon-name-part-type="species">refossicollis</tp:taxon-name-part></tp:taxon-name><comment>: Wittmer 1974: 62.</comment></tp:nomenclature-citation><!--PageBreak--></tp:nomenclature-citation-list></tp:nomenclature><tp:treatment-sec sec-type="type material" id="SECID0EQKBG"><title>Type material examined.</title><p>Holotype ♂ (<named-content xmlns:xlink="http://www.w3.org/1999/xlink" content-type="dwc:institutional_code" xlink:type="simple">MNHN</named-content>): “Kurseong” [India], “<tp:taxon-name><tp:taxon-name-part taxon-name-part-type="genus">Podabrus</tp:taxon-name-part></tp:taxon-name> \ <tp:taxon-name><tp:taxon-name-part taxon-name-part-type="species">refossicollis</tp:taxon-name-part></tp:taxon-name> Pic“, “<tp:taxon-name><tp:taxon-name-part taxon-name-part-type="genus">Falsopodabrus</tp:taxon-name-part></tp:taxon-name> Pic“, “<tp:taxon-name><tp:taxon-name-part taxon-name-part-type="genus">Falsopodabrus</tp:taxon-name-part></tp:taxon-name> \ <tp:taxon-name><tp:taxon-name-part taxon-name-part-type="species">refossicollis</tp:taxon-name-part></tp:taxon-name> \ Pic \ det. W. Wittmer”, “TYPE”.</p></tp:treatment-sec><tp:treatment-sec sec-type="material" id="SECID0EFMBG"><title>Other material examined.</title><p>China: Xizang: 1♂ (<abbrev xmlns:xlink="http://www.w3.org/1999/xlink" content-type="institution" xlink:title="Institute of Zoology, Chinese Academy of Sciences, Beijing, China" id="ABBRID0ELMBG" xlink:type="simple">IZAS</abbrev>): Zham, 2400 m, 4.VII.1975, leg. F.S. Huang; 1♀ (<abbrev xmlns:xlink="http://www.w3.org/1999/xlink" content-type="institution" xlink:title="Institute of Zoology, Chinese Academy of Sciences, Beijing, China" id="ABBRID0ETMBG" xlink:type="simple">IZAS</abbrev>): Zham, 2200 m, 25.V.1975, leg. Z.Q. Wang; 1♂ (<abbrev xmlns:xlink="http://www.w3.org/1999/xlink" content-type="institution" xlink:title="Institute of Zoology, Chinese Academy of Sciences, Beijing, China" id="ABBRID0E2MBG" xlink:type="simple">IZAS</abbrev>): Nyalam, Zham, 2200 m, 10.V.1966, leg. S.Y. Wang.</p></tp:treatment-sec><tp:treatment-sec sec-type="distribution" id="SECID0EDNBG"><title>Distribution.</title><p>China (Xizang); India, Nepal (<xref ref-type="bibr" rid="B17">Okushima 1999</xref>).</p></tp:treatment-sec><ref-list><ref id="B19"><mixed-citation xmlns:xlink="http://www.w3.org/1999/xlink" xlink:type="simple">
          <person-group><name name-style="western"><surname>Pic</surname><given-names>M</given-names></name></person-group> (<year>1907</year>) <article-title>Coléoptères exotiques nouveaux ou peu connus (Suite).</article-title> <source>L’Échange, Revue Linnéenne</source> <volume>23</volume>: <fpage>174</fpage>–<lpage>175</lpage>.</mixed-citation></ref><ref id="B20"><mixed-citation xmlns:xlink="http://www.w3.org/1999/xlink" xlink:type="simple">
          <person-group><name name-style="western"><surname>Pic</surname><given-names>M</given-names></name></person-group> (<year>1927</year>) <article-title>Malacodermes exotiques.</article-title> <source>L’Échange, Revue Linnéenne</source> <volume>43</volume> [hors-texte] (<issue>427–430</issue>): <fpage>37</fpage>–<lpage>52</lpage>.</mixed-citation></ref><ref id="B17"><mixed-citation xmlns:xlink="http://www.w3.org/1999/xlink" xlink:type="simple">
          <person-group><name name-style="western"><surname>Okushima</surname><given-names>Y</given-names></name></person-group> (<year>1999</year>) <article-title><tp:taxon-name><tp:taxon-name-part taxon-name-part-type="family">Cantharidae</tp:taxon-name-part></tp:taxon-name> collected by the Hokkaido University Expeditions to Nepal Himalaya (<tp:taxon-name><tp:taxon-name-part taxon-name-part-type="order">Coleoptera</tp:taxon-name-part></tp:taxon-name>).</article-title> <source><tp:taxon-name><tp:taxon-name-part taxon-name-part-type="class">Insecta</tp:taxon-name-part></tp:taxon-name> Matsumurana, New Series</source> <volume>56</volume>: <fpage>51</fpage>–<lpage>68</lpage>.</mixed-citation></ref></ref-list></tp:taxon-treatment>
